# Supplementary material for: Discrepancies in Serology-Based and Nucleic Acid-Based Detection and Quantitation of Tomato Spotted Wilt Orthotospovirus in Leaf and Root Tissues from Symptomatic and Asymptomatic Peanut Plants
Source: Pathogens. 2021 Nov 12;10(11):1476. doi: 10.3390/pathogens10111476 (PMC8624541; doi:10.3390/pathogens10111476)
Supplement: Supplementary file 1 [file pathogens-10-01476-s001.zip]

Archive with 1 entries (1 files):
- pathogens-1383516-supplementary.pdf
